# Supplementary material for: Thermal Hall effects due to topological spin fluctuations in YMnO3
Source: Nat Commun. 2024 Jan 4;15:243. doi: 10.1038/s41467-023-44448-9 (PMC10764330; doi:10.1038/s41467-023-44448-9)
Supplement: Supplementary file 3 — Source Data [file 41467_2023_44448_MOESM3_ESM.xlsx]

## Sheet: Sheet1
Magnetization data			Thermal transport data: Temperature dependence															Thermal transport data: Field dependence
Temperature (K)	M/H (emu/mole/Oe)		S1							S2								S1, T = 59 K				S1, T = 87.5 K				S1, T = 121 K				S2, T = 76 K
5.02971	0.00514697		Temperature (K)	kxx (W/K/m)		Temperature (K)	kxy (W/K/m)	standard deviation of kxy (W/K/m)		Temperature (K)	kxx (W/K/m)		Temperature (K)	kxy (W/K/m)	standard deviation of kxy (W/K/m)			Field (T)	kxy (W/K/m)	standard deviation of kxy (W/K/m)		Field (T)	kxy (W/K/m)	standard deviation of kxy (W/K/m)		Field (T)	kxy (W/K/m)	standard deviation of kxy (W/K/m)		Field (T)	kxy (W/K/m)	standard deviation of kxy (W/K/m)
6.99206	0.00513568		43	8.779		43	-0.0001435	8.92e-06		25.5645	13.4173		25.5645	-9.50063e-05	0.000240981			4.5	-0.00011501	2.18309e-05		1.5	-4.60442e-05	2.88027e-06		4.5	-6.62302e-05	6.47077e-06		1	-9.21289e-05	N/A	single measurment performed
9.00158	0.00512302		52.8	7.158		52.8	-0.0002392	1.348e-05		35.6391	11.018		35.6391	-0.000542866	7.34471e-05			9	-0.0002935	2.447e-05		3	-6.23682e-05	4.60168e-06		9	-0.0001776	5.699e-06		3	-0.000230076	N/A
12.0336	0.00510879		59	6.276		59	-0.0002935	2.447e-05		44.9592	8.33703		44.9592	-0.000781663	0.000281586							4.5	-0.000130295	1.53869e-05						5	-0.000351338	N/A
15.9963	0.00509672		75	4.835		75	-0.00027	2.56e-05		55.4938	6.55364		55.4938	-0.000869839	6.28624e-05							6	-0.000176383	1.28028e-05						7	-0.000586236	N/A
20.0025	0.0050962		87.48	5.248		87.48	-0.0002495	4.525e-05		66.3695	5.29049		66.3695	-0.000714182	5.1396e-05							7.5	-0.000221389	2.51127e-05						9	-0.00064407	3.1525e-05
23.9944	0.00509551		104	5.426		104	-0.0002267	1.974e-05		75.9996	5.15737		75.9996	-0.00064407	3.1525e-05							9	-0.0002495	4.525e-05
27.9996	0.00509869		121.27	5.769		121.27	-0.0001776	5.699e-06		85.1914	5.39501		85.1914	-0.00055395	3.60896e-05
31.9997	0.00510469		150	6.061		150	-0.0001404	6.769e-06		95.1452	5.56345		95.1452	-0.000545324	1.14833e-05
35.9985	0.00511196									179.012	6.18114		104.961	-0.000477206	N/A	single measurment performed
40.0001	0.00512158												120.475	-0.000405729	N/A
43.9981	0.00513383												139.849	-0.000328219	N/A
48.0026	0.0051518												179.012	-0.000170054	4.77689e-05
51.9993	0.00515495
55.998	0.00516959
60.0081	0.00518507
64.0011	0.00520497
68.0404	0.00522968
69.009	0.0052377
69.9965	0.00524823
71.0134	0.0052596
72.0022	0.00527289
73.0162	0.00527177
74.0174	0.00526761
76.0586	0.00525666
78.0071	0.00524756
80.0117	0.0052356
83.0246	0.00521664
86.0462	0.00519648
90.086	0.00517096
95.0095	0.00513892
99.9882	0.00510639
105.018	0.0050722
110.019	0.00503928
115.018	0.00500811
120.001	0.00497718
125.007	0.00494683
130.02	0.00491642
135.002	0.00488699
140.02	0.0048567
144.99	0.00482872
149.982	0.00480324
155.058	0.00477418
160.044	0.00474721
165.149	0.00471766
170.138	0.00469045
175.142	0.00466232
180.155	0.00463498
185.181	0.00460821
190.16	0.00458136
195.17	0.00455518
200.174	0.00452954
210.197	0.00447762
220.072	0.00442807
230.197	0.00437656
240.165	0.00432907
250.037	0.00428272
260.025	0.00423654
270.017	0.00419011
280.105	0.00414301
290.092	0.00409443
300.154	0.00404537
310.156	0.00399129
320.146	0.00394782
330.14	0.00390514
340.172	0.00385554
350.015	0.00380739
360.125	0.00376118
370.124	0.00371581
380.138	0.00367483
390.123	0.00363611
400.142	0.00359748
